# Supplementary material for: Electronic Nose Sensor Drift Affects Diagnostic Reliability and Accuracy of Disease-Specific Algorithms
Source: Sensors (Basel). 2022 Nov 28;22(23):9246. doi: 10.3390/s22239246 (PMC9740993; doi:10.3390/s22239246)
Supplement: Supplementary file 1 [file sensors-22-09246-s001.zip]

Archive with 1 entries (1 files):
- sensors-1903625-supplementary.pdf
